# Supplementary material for: The CD4+ T-cell transcriptome and serum IgE in asthma: IL17RB and the role of sex
Source: BMC Pulm Med. 2011 Apr 7;11:17. doi: 10.1186/1471-2466-11-17 (PMC3080837; doi:10.1186/1471-2466-11-17)
Supplement: Additional File 1 — Top 50 genes whose expression is correlated with total serum IgE in all subjects. [file 1471-2466-11-17-S1.XLS]

## Sheet: All Subjects
Additional File1: Top 50 Genes whose Expression is Correlated with Total Serum IgE in All Subjects
	HUGO	Log Fold Change	Average Expression	T	P Value	Adusted P Value
1	IL17RB	0.149513	7.49497	5.12725	6.56e-07	0.00873718
2	SLC6A16	-0.0941478	7.76016	-4.01468	8.23e-05	0.305994
3	ITGB1BP2	-0.0720724	7.63504	-3.69285	0.000281467	0.524627
4	LAMP1	-0.0799729	13.0785	-3.68793	0.000286624	0.524627
5	PVALB	-0.0576129	7.2537	-3.66202	0.000315328	0.524627
6	NDRG4	-0.0257133	7.21532	-3.60753	0.00038474	0.568988
7	H6PD	0.096682	7.89489	3.49061	0.000585085	0.716157
8	LYG1	-0.0631785	7.55509	-3.46811	0.00063344	0.716157
9	H2AFJ	-0.0519577	7.51821	-3.42331	0.000741122	0.716157
10	GATAD1	-0.0644956	7.87695	-3.41526	0.000762202	0.716157
11	ASB9	-0.0502442	7.37496	-3.35141	0.000950326	0.716157
12	SPAG9	0.0548108	8.20789	3.27842	0.00121809	0.716157
13	COIL	-0.049007	9.57414	-3.27464	0.00123373	0.716157
14	NASP	-0.0780148	8.946	-3.25854	0.00130235	0.716157
15	RFC3	-0.0209108	7.22365	-3.23099	0.00142807	0.716157
16	DIP2A	-0.0731732	7.94992	-3.21653	0.00149852	0.716157
17	UPB1	-0.0615228	7.41549	-3.19591	0.0016045	0.716157
18	LMO7	-0.0451591	7.33729	-3.19589	0.00160462	0.716157
19	GABBR1	-0.112386	10.1004	-3.17736	0.00170577	0.716157
20	RNASET2	-0.111065	13.781	-3.1651	0.00177586	0.716157
21	CDS1	-0.0293563	7.2113	-3.14011	0.00192718	0.716157
22	QARS	-0.101416	12.8333	-3.10565	0.00215538	0.716157
23	HCN3	-0.0467398	7.3364	-3.09647	0.00222025	0.716157
24	ZNF541	-0.0347289	7.29973	-3.08904	0.00227404	0.716157
25	ZNF532	-0.0343839	7.2844	-3.08692	0.00228968	0.716157
26	C7orf10	-0.0327091	7.28891	-3.06945	0.00242177	0.716157
27	FUT7	0.143334	10.2382	3.06257	0.00247572	0.716157
28	SCNN1A	-0.0677619	7.63186	-3.06051	0.00249214	0.716157
29	MEIS1	-0.0516197	7.25336	-3.05468	0.00253899	0.716157
30	PFTK1	-0.0358324	7.21361	-3.05315	0.00255144	0.716157
31	CTDSPL	-0.100834	7.83641	-3.0529	0.00255348	0.716157
32	BNIPL	-0.0665565	7.72844	-3.0513	0.00256653	0.716157
33	C6orf81	-0.0436386	7.3159	-3.02781	0.00276565	0.716157
34	ENPP5	-0.0260836	7.21709	-3.02762	0.00276732	0.716157
35	HYAL1	-0.0234082	7.21476	-3.02671	0.00277528	0.716157
36	PHPT1	0.0625672	9.84778	3.02645	0.00277761	0.716157
37	SLC23A3	-0.068449	7.62514	-3.00397	0.00298215	0.716157
38	C9orf43	-0.0208189	7.18402	-2.99305	0.00308642	0.716157
39	CCPG1	-0.0665245	8.46605	-2.98875	0.00312842	0.716157
40	PTX3	-0.0271081	7.2726	-2.98262	0.00318918	0.716157
41	PTPRK	-0.0282051	7.19965	-2.97168	0.00330031	0.716157
42	PTPN1	0.0755702	10.8697	2.96972	0.00332054	0.716157
43	MEOX1	0.0739913	8.12434	2.95934	0.00342984	0.716157
44	MAGOHB	-0.0384827	7.5049	-2.94942	0.00353742	0.716157
45	CYB5R1	-0.0856974	10.0701	-2.94361	0.00360173	0.716157
46	RDH16	-0.0407395	7.36956	-2.93175	0.00373663	0.716157
47	RBBP9	-0.0564239	8.59921	-2.9305	0.00375114	0.716157
48	SH3BGRL2	-0.178124	7.85467	-2.93021	0.00375439	0.716157
49	MTHFD2L	-0.0445234	7.51482	-2.92608	0.00380272	0.716157
50	BANK1	-0.117774	7.92054	-2.92498	0.00381564	0.716157
