# Supplementary material for: The CD4+ T-cell transcriptome and serum IgE in asthma: IL17RB and the role of sex
Source: BMC Pulm Med. 2011 Apr 7;11:17. doi: 10.1186/1471-2466-11-17 (PMC3080837; doi:10.1186/1471-2466-11-17)
Supplement: Additional File 2 — Top 50 genes whose expression is correlated with total serum IgE in males. [file 1471-2466-11-17-S2.XLS]

## Sheet: Sheet1
Additional File 2: Top 50 Genes whose Expression is Correlated with Total Serum IgE in Males
	HUGO	Log Fold Change	Average Expression	T	P Value	Adusted P Value
1	IL17RB	0.189269	7.50689	5.43559	2.68e-07	0.00357336
2	ADAMTS1	-0.0377414	7.26216	-3.57796	0.00049084	0.409523
3	ALG8	-0.0639435	9.44906	-3.4661	0.000720744	0.409523
4	ASB9	-0.0755639	7.38809	-3.67868	0.000344791	0.409523
5	COIL	-0.0661142	9.552	-3.45209	0.000755808	0.409523
6	CTDSPL	-0.151962	7.86249	-3.58557	0.000478038	0.409523
7	EID1	-0.0816748	7.65627	-3.57953	0.000488182	0.409523
8	FAM129A	0.199636	9.57662	3.46586	0.000721318	0.409523
9	FBXO15	-0.0858272	7.61492	-3.52248	0.000594516	0.409523
10	FUT7	0.18756	10.2617	3.46089	0.000733602	0.409523
11	GATAD1	-0.0902584	7.88647	-3.82984	0.000200369	0.409523
12	H6PD	0.119919	7.90277	3.43396	0.000803569	0.409523
13	HMHB1	-0.0781341	7.22361	-3.707	0.000311815	0.409523
14	KCNRG	-0.0443466	7.37347	-3.64123	0.000393499	0.409523
15	LDLRAD3	-0.0569329	7.37896	-3.41327	0.000861507	0.409523
16	MMACHC	-0.0623507	7.53049	-3.46461	0.000724394	0.409523
17	MTHFD2L	-0.0703594	7.51096	-3.86284	0.000177623	0.409523
18	PVALB	-0.0813416	7.25966	-3.79352	0.000228593	0.409523
19	RBBP9	-0.0849754	8.57393	-3.49935	0.000643543	0.409523
20	SNTB2	0.0987724	7.7918	3.69925	0.000320536	0.409523
21	SUV420H1	-0.0728315	8.94009	-3.42781	0.000820407	0.409523
22	ZNF285A	-0.0796452	7.57358	-3.87438	0.000170265	0.409523
23	CD84	0.175858	8.89636	3.35282	0.00105412	0.412659
24	H2AFJ	-0.0650258	7.51141	-3.35962	0.00103059	0.412659
25	PSTK	-0.0534966	7.55159	-3.37119	0.000991708	0.412659
26	SLC6A16	-0.10794	7.74239	-3.3559	0.0010434	0.412659
27	HYAL1	-0.0319434	7.21191	-3.32446	0.00115778	0.427962
28	SCNN1A	-0.0892535	7.6215	-3.3162	0.00118968	0.427962
29	CDYL	-0.0885639	7.91219	-3.29916	0.00125818	0.440051
30	GPRASP2	-0.0826247	7.80691	-3.28456	0.00131977	0.440051
31	MAGOHB	-0.0499454	7.49741	-3.26074	0.00142636	0.440051
32	SPAG9	0.0658494	8.20359	3.25955	0.00143187	0.440051
33	TFCP2	-0.0882518	9.30182	-3.27097	0.00137961	0.440051
34	ARMETL1	-0.0509621	7.39325	-3.24635	0.00149454	0.442044
35	LMO7	-0.0587433	7.31855	-3.23957	0.00152773	0.442044
36	TPST1	-0.0571058	7.3646	-3.22406	0.00160623	0.454871
37	HIST2H2BE	-0.207953	8.28244	-3.21069	0.00167691	0.464992
38	BTBD6	0.103511	8.67001	3.13678	0.00212267	0.49255
39	BTN3A3	0.162041	10.081	3.12666	0.00219162	0.49255
40	C7orf10	-0.0390546	7.27776	-3.15632	0.00199519	0.49255
41	CENPP	-0.0291245	7.20119	-3.15289	0.00201704	0.49255
42	GPATCH2	-0.078748	7.81164	-3.13325	0.00214654	0.49255
43	GPR44	0.105665	7.63607	3.16699	0.00192863	0.49255
44	MEIS1	-0.0657081	7.26156	-3.12253	0.00222036	0.49255
45	PMEPA1	-0.0678453	7.56684	-3.12804	0.00218215	0.49255
46	PTPRK	-0.0397386	7.19824	-3.13365	0.00214378	0.49255
47	RAB30	-0.0357769	7.41999	-3.13094	0.00216219	0.49255
48	ST3GAL3	-0.0872753	8.07666	-3.12752	0.0021857	0.49255
49	REPS1	-0.0620457	8.0051	-3.11166	0.00229769	0.497016
50	C12orf24	-0.0991294	9.28272	-3.07635	0.00256635	0.497973
