# Supplementary material for: The CD4+ T-cell transcriptome and serum IgE in asthma: IL17RB and the role of sex
Source: BMC Pulm Med. 2011 Apr 7;11:17. doi: 10.1186/1471-2466-11-17 (PMC3080837; doi:10.1186/1471-2466-11-17)
Supplement: Additional File 3 — Top 50 genes whose expression is correlated with total serum IgE in females. [file 1471-2466-11-17-S3.XLS]

## Sheet: Sheet1
Additional File 3: Top 50 Genes whose Expression is Correlated with Total Serum IgE in Females
	HUGO	Log Fold Change	Average Expression	T	P Value	Adusted P Value
1	GABBR1	-0.184731	10.1665	-3.46074	0.00085744	0.999979
2	ZDHHC11	-0.268028	8.61387	-3.38825	0.00108256	0.999979
3	MEOX1	0.131218	8.1552	3.37187	0.00114062	0.999979
4	LAMP1	-0.106754	13.0978	-3.01111	0.00345826	0.999979
5	LYG1	-0.0852856	7.58184	-2.92801	0.00441341	0.999979
6	PHPT1	0.0775817	9.84814	2.86867	0.00523853	0.999979
7	TSPAN2	-0.0613468	7.33423	-2.85228	0.00549018	0.999979
8	PDZD4	-0.126151	8.23333	-2.81276	0.00614345	0.999979
9	FGD3	-0.179501	13.0712	-2.7736	0.00686052	0.999979
10	TRABD	-0.142622	12.8566	-2.75822	0.00716232	0.999979
11	IFIT3	0.266173	8.34883	2.73553	0.00762998	0.999979
12	CYP2E1	-0.0833812	7.41039	-2.72109	0.00794208	0.999979
13	ACACB	-0.114029	9.00139	-2.72045	0.00795621	0.999979
14	RNASET2	-0.152689	13.8021	-2.69939	0.00843274	0.999979
15	GAS1	-0.0352042	7.1861	-2.67162	0.00910107	0.999979
16	RNF207	-0.121763	7.69736	-2.62617	0.0102992	0.999979
17	FAM178B	0.0324105	7.22394	2.61849	0.0105154	0.999979
18	TNFAIP3	-0.198852	10.1012	-2.61522	0.0106084	0.999979
19	C22orf9	0.0830433	7.72135	2.59312	0.0112584	0.999979
20	GPD1L	-0.107538	10.5635	-2.56735	0.0120616	0.999979
21	F2R	-0.112758	7.59391	-2.56402	0.0121691	0.999979
22	OR51G1	0.0440195	7.21539	2.55404	0.0124964	0.999979
23	ZNF532	-0.0418871	7.25104	-2.54328	0.012858	0.999979
24	RTP4	0.116417	8.19012	2.54087	0.0129405	0.999979
25	COX18	-0.0313082	7.22264	-2.5224	0.0135872	0.999979
26	TTC16	-0.102584	7.90641	-2.5182	0.0137382	0.999979
27	MXRA7	-0.0991542	7.39702	-2.51039	0.014023	0.999979
28	JAG2	-0.0456135	7.31567	-2.50146	0.0143552	0.999979
29	CBFA2T2	-0.070562	8.57813	-2.49138	0.014739	0.999979
30	STK36	-0.113737	9.19012	-2.48862	0.0148455	0.999979
31	SLC23A3	-0.0807158	7.68345	-2.47818	0.015255	0.999979
32	ITGB1BP2	-0.0681321	7.65005	-2.47545	0.015364	0.999979
33	BCAM	-0.0285878	7.22395	-2.47256	0.0154796	0.999979
34	AFG3L1	-0.0506453	7.35119	-2.46866	0.0156372	0.999979
35	GTSF1	-0.101005	8.33115	-2.45932	0.0160207	0.999979
36	MRPL15	0.0693833	10.5063	2.44673	0.0165508	0.999979
37	CLCN6	-0.0243386	7.24237	-2.41305	0.0180464	0.999979
38	GZMA	-0.225258	11.3332	-2.4069	0.0183326	0.999979
39	ANXA1	-0.183314	12.8069	-2.40362	0.0184867	0.999979
40	OVGP1	-0.11501	8.32833	-2.40209	0.0185586	0.999979
41	TEX261	-0.100574	10.3853	-2.4003	0.0186436	0.999979
42	ANAPC4	-0.138526	10.5128	-2.39954	0.0186797	0.999979
43	KIAA1875	-0.174162	8.204	-2.36846	0.0202121	0.999979
44	IFIT1	0.230032	9.07961	2.36756	0.0202579	0.999979
45	LRRC14	-0.126192	9.6069	-2.35727	0.0207906	0.999979
46	PPAPDC1B	-0.071053	8.18793	-2.35449	0.0209362	0.999979
47	ENPP5	-0.0376387	7.21147	-2.35149	0.0210951	0.999979
48	CXCL10	0.133958	7.59169	2.33781	0.0218317	0.999979
49	FBXO6	0.118164	8.37845	2.33101	0.0222058	0.999979
50	PRSS23	-0.0675915	7.21899	-2.31979	0.0228363	0.999979
