# Supplementary material for: The CD4+ T-cell transcriptome and serum IgE in asthma: IL17RB and the role of sex
Source: BMC Pulm Med. 2011 Apr 7;11:17. doi: 10.1186/1471-2466-11-17 (PMC3080837; doi:10.1186/1471-2466-11-17)
Supplement: Additional File 4 — Genes included in Lasso model for all subjects. [file 1471-2466-11-17-S4.XLS]

## Sheet: All Subjects
Additional File 4: Genes included in Lasso Model for All Subjects
	B Coefficient	Symbol	Chromosome
9	0.344255	IL17RB	3p21.1
7	0.132743	H6PD	1p36
17	0.0924837	NA
11	-0.00371166	MYOM2	8p22.3
2	-0.00376674	DIP2A	21q22.3
8	-0.00606507	HIST1H2AK	6p22-p21.3
4	-0.0146845	EXOSC6	16q22.1
13	-0.01658	PAIP1	5p12
6	-0.0212315	H2AFJ	12p12
16	-0.0331899	RNASET2	6q27
1	-0.0689302	ASB9	Xp22.2
5	-0.0838197	C15orf52	15q15.1
3	-0.0983057	ENPP5	6p12.3
10	-0.0997574	LAMP1	13q34
14	-0.121135	PVALB	22q12-q13.1
12	-0.168412	NDRG4	16q21-22.1
15	-0.27205	RFC3	13q12.3-q13
