# Supplementary material for: The CD4+ T-cell transcriptome and serum IgE in asthma: IL17RB and the role of sex
Source: BMC Pulm Med. 2011 Apr 7;11:17. doi: 10.1186/1471-2466-11-17 (PMC3080837; doi:10.1186/1471-2466-11-17)
Supplement: Additional File 5 — Genes included in Lasso model for males. Additional File 3a: [file 1471-2466-11-17-S5.XLS]

## Sheet: Sheet1
Additonal File 5: Genes included in Lasso Model for Males
	B Coefficient	Symbol	Chromosome
1	0.551801	IL17RB	3p21.1
2	0.235444	KIAA1609	16q24.1
3	0.154643	H6PD	1p36
4	0.00435228	HSPA1B	6p21.3
5	-0.000361639	RPS4Y1	Yp11.31
6	-0.00185325	ALG8	11pter-p15.5
7	-0.00312064	NA
8	-0.00373988	HIST1H2BG	6p22-p21.3
9	-0.00934383	GCAT	22q12-q13
10	-0.0100326	SLC7A8	14q11.2
11	-0.0112779	C11orf63	11q24.1
12	-0.0291754	MRPS10	6p21.1-p12.1
13	-0.0306576	NA
14	-0.0347251	SUV420H1	11q13
15	-0.0405622	TFCP2	12q13
16	-0.045805	C12orf24	12q24.1
17	-0.0458392	NQO2	6p25.2
18	-0.0524988	H2AFJ	12p12
19	-0.126604	RAB30	11q12-q14
20	-0.161661	NA
21	-0.171504	GATAD1	7q21.2
22	-0.181008	ASB9	Xp22.2
23	-0.211807	PAIP1	5p12
24	-0.244445	ANP32B	9q22.33
25	-0.255142	PVALB	22q12-q13.1
26	-0.266245	MPPED2	11p14.1
27	-0.303878	HYAL1	3p21.3-p21.2
28	-0.345894	EID1	15q21.1-q21.2
29	-0.617627	CENPP	9q22.31
30	-0.834202	NEK4	3p21.1
