# Supplementary material for: The CD4+ T-cell transcriptome and serum IgE in asthma: IL17RB and the role of sex
Source: BMC Pulm Med. 2011 Apr 7;11:17. doi: 10.1186/1471-2466-11-17 (PMC3080837; doi:10.1186/1471-2466-11-17)
Supplement: Additional File 6 — Canonical pathways (and genes) correlated with total serum IgE in all subjects. [file 1471-2466-11-17-S6.XLS]

## Sheet: All Subjects
Additional File 6: Canonical Pathways Correlated with Total Serum IgE in All Subjects
Ingenuity Canonical Pathways	-Log(P-value)	Ratio	Molecules
Antigen Presentation Pathway	2.34	0.128	B2M,CALR,PSMB8,PSMB6,TAPBP
Propanoate Metabolism	2.15	0.0547	ACAD11,ACACB,ACCS,ACSS2,MCEE,CCBL1,GCDH
Interferon Signaling	1.83	0.138	IFIT3,SOCS1,IFNG,PSMB8
Primary Immunodeficiency Signaling	1.55	0.0877	RFXANK,MAPK1,STAT5B,TNFRSF13C,CD79A
Coagulation System	1.45	0.108	F2R,PROS1,PLAU,FGG
Pantothenate and CoA Biosynthesis	1.37	0.0476	PPCS,ENPP5,UPB1
