# Supplementary material for: The CD4+ T-cell transcriptome and serum IgE in asthma: IL17RB and the role of sex
Source: BMC Pulm Med. 2011 Apr 7;11:17. doi: 10.1186/1471-2466-11-17 (PMC3080837; doi:10.1186/1471-2466-11-17)
Supplement: Additional File 7 — Canonical pathways (and genes) correlated with total serum IgE in males. [file 1471-2466-11-17-S7.XLS]

## Sheet: Sheet1
Additional File 7: Canonical Pathways Correlated with Total Serum IgE in Males
Ingenuity Canonical Pathways	-Log(P-value)	Ratio	Molecules
Cyanoamino Acid Metabolism	2.11	0.0625	ACSS2,SHMT1,GGT1,SHMT2
PI3K/AKT Signaling	2.07	0.0902	YWHAQ (includes EG:10971),ITGB1,
			NFKBIA,PPP2R5C,YWHAB,PPP2R5D,CDKN1A,
			HSP90AA1,CHUK,NFKBIB,CCND1,THEM4
Valine, Leucine
and Isoleucine Degradation	2.06	0.0762	HIBCH,HIBADH,BCKDHA,MCEE,
			OXCT1,MCCC1,HMGCS1,GCDH
Cell Cycle: G1/S Checkpoint Regulation	1.88	0.123	RBL2,MAX,HDAC11,CDKN1A,TGFB3,CCND1,SKP2
Complement System	1.7	0.143	CD59,C4BPB,C1S,C5,CR2
Propanoate Metabolism	1.5	0.0547	HIBCH,ACSL3,ACCS,ACSS2,MCEE,CCBL1,GCDH
Methane Metabolism	1.48	0.0462	SHMT1,SHMT2,PRDX6
Hypoxia Signaling in
the Cardiovascular System	1.47	0.101	NFKBIA,UBE2D4,UBE2D2,HSP90AA1
			,UBE2E2,NFKBIB,UBE2F
B Cell Activating Factor Signaling	1.41	0.111	NFKBIA,NFATC3,CHUK,NFKBIB,TNFRSF13C
Protein Ubiquitination Pathway	1.4	0.0697	B2M,PSMD13,UBE2D2,PSME2,USP30,
			CDC23 (includes EG:8697),PSMB8,PSMB6,UBE2F,
			SKP2,UBE2D4,HSP90AA1,UBE2E2,PSMA2
Purine Metabolism	1.34	0.0486	AMPD3 (includes EG:272),ADSSL1,PRTFDC1,AFG3L1,
			ATP5A1,DNTT,ADARB1,DDX19B,,MPP1,AK5,POLR3B,
			PDE7B,ATP5B,BCKDHA,PRUNE,AK2,
			ADCY7,ATP5F1,ATP5G3,ATP5I,RFC3
Small Cell Lung Cancer Signaling	1.31	0.0805	RXRG,MAX,NFKBIA,CHUK,NFKBIB,CCND1,SKP2
Citrate Cycle	1.31	0.069	OGDH,ACLY,CLYBL,ATP5G3
