# Supplementary material for: The CD4+ T-cell transcriptome and serum IgE in asthma: IL17RB and the role of sex
Source: BMC Pulm Med. 2011 Apr 7;11:17. doi: 10.1186/1471-2466-11-17 (PMC3080837; doi:10.1186/1471-2466-11-17)
Supplement: Additional File 8 — Canonical pathways (and genes) correlated with total serum IgE in females. [file 1471-2466-11-17-S8.XLS]

## Sheet: Sheet1
Additional File 8: Canonical Pathways Correlated with Total Serum IgE in Females
Ingenuity Canonical Pathways	-Log(P-value)	Ratio	Molecules
Interferon Signaling	5.53	0.172	IFIT3,IFIT1,OAS1,MX1,IFI35
Pantothenate and CoA Biosynthesis	1.83	0.0317	ENPP5,UPB1
Role of Pattern Recognition Receptors
in Recognition of Bacteria and Viruses	1.54	0.0345	OAS1,DDX58,CCL5
Glutamate Metabolism	1.45	0.026	GPT2,QARS
Notch Signaling	1.42	0.0476	JAG2,MFNG
